# Supplementary material for: Machine-Learning-Based Genome-Wide Association Studies for Uncovering QTL Underlying Soybean Yield and Its Components
Source: Int J Mol Sci. 2022 May 16;23(10):5538. doi: 10.3390/ijms23105538 (PMC9141736; doi:10.3390/ijms23105538)
Supplement: Supplementary file 1 [file ijms-23-05538-s001.zip]

Archive with 2 entries (2 files):
- ijms-1646963 - Supplementary/Supplimentary Materials S1.pdf
- ijms-1646963 - Supplementary/Table S12.xlsx
