# Supplementary material for: Machine-Learning-Based Genome-Wide Association Studies for Uncovering QTL Underlying Soybean Yield and Its Components
Source: Int J Mol Sci. 2022 May 16;23(10):5538. doi: 10.3390/ijms23105538 (PMC9141736; doi:10.3390/ijms23105538)
Supplement: Supplementary file 1 [file ijms-23-05538-s001.zip › ijms-1646963 - Supplementary/Table S12.xlsx]

## Sheet: Sheet1
Table S12. The full list of detected genes using different GWAS methods for soybean seed yield, maturity, and yield component traits.
Trait	Model	Chr.	SNP position	Candidate Gene	Annotation	Description
Maturity	SVR	Chr. 2	S02_695362	Glyma.02g005700	GO:0009637	Response to blue light
					GO:0009911	Positive regulation of flower development
					GO:0009909	Regulation of flower development
					GO:0009416	Response to light stimulus
				Glyma.02g006500*	GO:0015996	chlorophyll catabolic process
				Glyma.02g006800	GO:0010214	Seed coat development
					GO:0044036	Cell wall macromolecule metabolic process
				Glyma.02g007000	GO:0031539	Positive regulation of anthocyanin metabolic process
					GO:0010017	Red or far-red light signaling pathway
					GO:0010017	Response to red or far red light
				Glyma.02g007400	GO:0016998	Cell wall macromolecule catabolic process
				Glyma.02g007700	GO:0010109	Regulation of photosynthesis
					GO:0010109	Response to absence of light
				Glyma.02g008300	GO:0042545	Cell wall modification
					GO:0042545	Pectinesterase activity
			S02_827374	Glyma.02g008400	GO:0042545	Cell wall modification
					GO:0042545	Pectinesterase activity
				Glyma.02g009800	GO:0010260	Organ senescence
				Glyma.02g009900	GO:0042545	Cell wall modification
					GO:0042545	Pectinesterase activity
					GO:0009411	response to UV
				Glyma.02g010100	GO:0009639	Response to red or far red light
		Chr. 6	S06_50533683	Glyma.06g315200	GO:0009644	Response to high light intensity
				Glyma.06g315700	GO:0009644	Response to high light intensity
				Glyma.06g316200	GO:0009644	Response to high light intensity
				Glyma.06g316400	GO:0010224	response to UV-B
				Glyma.06g316700	GO:0010214	Seed coat development
					GO:0009832	Plant-type cell wall biogenesis
					GO:0016759	Cellulose synthase activity
				Glyma.06g316800	GO:0009832	Plant-type cell wall biogenesis
				Glyma.06g317600	GO:0008219	Cell death
				Glyma.06g317800	GO:0009644	Response to high light intensity
		Chr. 10	S10_1595239	Glyma.10g016100	GO:0009637	response to blue light
				Glyma.10g016500	GO:0008219	cell death
			S10_1595239, S10_1638649	Glyma.10g017000	GO:0044036	Cell wall macromolecule metabolic process
				Glyma.10g017100	GO:0042545	Cell wall modification
					GO:0042545	Pectinesterase activity
				Glyma.10g017200	GO:0042545	Cell wall modification
					GO:0042545	Pectinesterase activity
				Glyma.10g017300	GO:0042545	Pectinesterase activity
			S10_1595239, S10_1638649, S10_1675556, S10_1689395	Glyma.10g017800	GO:0009909	regulation of flower development
				Glyma.10g019200	GO:0048316	Seed development
					GO:0010431	Seed maturation
					GO:0009909	Regulation of flower development
				Glyma.10g019600	GO:0048316	Seed development
			S10_1675556, S10_1689395	Glyma.10g020800	GO:0009416	Response to light stimulus
		Chr. 16	S16_2438652, S16_2460921	Glyma.16g024000	GO:0042545	Cell wall modification
				Glyma.16g025200	GO:0009832	plant-type cell wall biogenesis
				Glyma.16g026200	GO:0009637	Response to blue light
					GO:0010218	Response to far red light
					GO:0010114	Response to red light
					GO:0015995	Chlorophyll biosynthetic process,
					GO:0009416	Response to light stimulus
				Glyma.16g026300	GO:0009909	Regulation of flower development
				Glyma.16g026900	GO:0009585	Red, far-red light phototransduction
					GO:2000030	Regulation of response to red or far red light
					GO:2000030	Response to UV-B
		Chr. 19	S19_47513536, S19_47513572	Glyma.19g221800	GO:0016998	cell wall macromolecule catabolic process
				Glyma.19g222000	GO:0031539	Positive regulation of anthocyanin metabolic process
					GO:0010017	Red or far-red light signaling pathway
					GO:0009639	Response to red or far red light
				Glyma.19g222600	GO:0009637	Response to light intensity
					GO:0010218	Response to light intensity
					GO:0009642	Response to light intensity
					GO:0009644	Response to high light intensity
					GO:0010114	Response to red light
					GO:0015995	Chlorophyll biosynthetic process
				Glyma.19g222700	GO:0009909	Regulation of flower development
				Glyma.19g222900	GO:0009828	plant-type cell wall loosening
				Glyma.19g223500	GO:0009909	regulation of flower development
				Glyma.19g224200	GO:0010017	Red or far-red light signaling pathway
					GO:0010203	Response to very low fluence red light stimulus
					GO:0009585	Red, far-red light phototransduction
					GO:0009584	Detection of visible light
					GO:0010201	Response to continuous far red light stimulus by the high-irradiance response system
					GO:0010161	Red light signaling pathway
					GO:0010218	Response to far red light
					GO:0031516	Far-red light photoreceptor activity
	RF	Chr. 3	S03_2978272	Glyma.03G026800	GO:0031540	Regulation of anthocyanin biosynthetic process
					GO:0009664	Plant-type cell wall organization
				Glyma.03G028500	GO:0030599	Pectinesterase activity
				Glyma.03G028600
		Chr. 16	S16_5730281	Glyma.16G057200	GO:0010224	Response to UV-B
				Glyma.16G059500	GO:0009664	Plant-type cell wall organization
		Chr. 17	S17_34757372	Glyma.17G209900	GO:0010150	Leaf senescence
	FarmCPU	Chr. 2	S02_2212910	Glyma.02G024600	GO:0010304	PSII associated light-harvesting complex II catabolic process
				Glyma.02G024700
				Glyma.02G025400	GO:0009827	Plant-type cell wall modification
				Glyma.02G025500
			S02_8233734, S02_8233766, S02_8233782, S02_8233798, S02_8233807	Glyma.02G092200	GO:0009644	Response to high light intensity
				Glyma.02G092800
				Glyma.02G093200
		Chr. 20	S20_37765851	Glyma.20G140000	GO:0012501	Programmed cell death
	MLM	Chr. 2	S02_2149517	Glyma.02G022300	GO:0015996	Chlorophyll catabolic process
					GO:0009637	Response to blue light
			S02_2149517, S02_2212910	Glyma.02G024600	GO:0010304	PSII associated light-harvesting complex II catabolic process
				Glyma.02G024700
				Glyma.02G025400	GO:0009827	Plant-type cell wall modification
				Glyma.02G025500
			S02_8233734, S02_8233766, S02_8233782, S02_8233798, S02_8233807	Glyma.02G092200	GO:0009644	Response to high light intensity
				Glyma.02G092800
				Glyma.02G093200
NRNP	SVR	Chr. 4	S04_14417068	Glyma.04G119100	GO:0030599	Pectinesterase activity
				Glyma.04G119200
				Glyma.04G119300
		Chr. 7	S07_1032587	Glyma.07G014100	GO:0010817	Regulation of hormone levels
				Glyma.07G014100	GO:0009932	Cell tip growth
				Glyma.07G014100	GO:0009825	Multidimensional cell growth
				Glyma.07G014100	GO:0040007	Growth
				Glyma.07G014100	GO:0008361	Regulation of cell size
				Glyma.07G013100	GO:0010179	IAA-Ala conjugate hydrolase activity
				Glyma.07G013200
				Glyma.07G013300
				Glyma.07G012300	GO:0004843	Ubiquitin-specific protease activity
				Glyma.07G012300	GO:0004221	Ubiquitin thiolesterase activity
				Glyma.07G013500	GO:0048573	Photoperiodism, Flowering
		Chr. 7	S07_37469678	Glyma.07G205500*	GO:0009693	Ethylene biosynthetic process
				Glyma.07G206200	GO:0040007	Growth
				Glyma.07G205300	GO:0009723	Response to ethylene stimulus
				Glyma.07G206200
				Glyma.07G204000	GO:0048573	Photoperiodism, Flowering
				Glyma.07G206000	GO:0010073	Meristem maintenance
		Chr. 18	S18_19561019	Glyma.18G135500	GO:0042127	Regulation of cell proliferation
		Chr. 19	S19_40218800	Glyma.19G141400	GO:0048439	Flower morphogenesis
				Glyma.19G142000	GO:0048507	Meristem development
		Chr. 19	S19_30246923	Glyma.19G083700	GO:0009723	Response to ethylene stimulus
		Chr. 20	S20_1011439	Glyma.20G013000	GO:0009751	Response to salicylic acid stimulus
				Glyma.20G013000	GO:0009723	Response to ethylene stimulus
				Glyma.20G012500	GO:0010817	Regulation of hormone levels
				Glyma.20G012500	GO:0009932	Cell tip growth
				Glyma.20G012500	GO:0009825	Multidimensional cell growth
				Glyma.20G010200	GO:0009693	Ethylene biosynthetic process
	RF	Chr. 01	S01_54647498	Glyma.01G214500	GO:0051302	Regulation of cell division
				Glyma.01G216500
				Glyma.01G214300	GO:0009637	Response to blue light
					GO:0010218	Response to far red light
					GO:0010114	Response to red light
				Glyma.01G216000	GO:0010371	Regulation of gibberellin biosynthetic process
				Glyma.01G213800	GO:0042127	Regulation of cell proliferation
				Glyma.01G214000
				Glyma.01G214800	GO:2000652	Regulation of secondary cell wall biogenesis
				Glyma.01G214500	GO:0016049	Cell growth
				Glyma.01G216000
				Glyma.01G214400	GO:0009831	Plant-type cell wall modification involved in multidimensional cell growth
				Glyma.01G217200	GO:0009739	Response to gibberellin stimulus
		Chr. 04	S04_42376190	Glyma.04G169200	GO:0051301	Cell division
					GO:0051302	Regulation of cell division
				Glyma.04G169000
				Glyma.04G168600	GO:0009637	Response to blue light
				Glyma.04G168700	GO:0010218	Response to far red light
				Glyma.04G168800	GO:0010114	Response to red light
				Glyma.04G169900	GO:0048509	Regulation of meristem development
					GO:0009739	Response to gibberellin stimulus
					GO:0009740	Gibberellic acid mediated signaling pathway
		Chr. 07	S07_329800	Glyma.07G005700	GO:0009637	Response to blue light
				Glyma.07G004600	GO:0052541	Plant-type cell wall cellulose metabolic process
				Glyma.07G004700	GO:0052546	Cell wall pectin metabolic process
				Glyma.07G003200	GO:0010229	Inflorescence development
				Glyma.07G002300	GO:0016049	Cell growth
				Glyma.07G003800	GO:0042546	Cell wall biogenesis
		Chr. 19	S19_40218800	Glyma.19G142000	GO:0048507	Meristem development
				Glyma.19G141400	GO:0048439	Flower morphogenesis
				Glyma.19G140100	GO:0009741	Response to brassinosteroid stimulus
	MLM	Chr. 08	S08_5005929	Glyma.08G065300*	GO:0042546	Cell wall biogenesis
					GO:0044036	Cell wall macromolecule metabolic process
				Glyma.08G067100	GO:0009933	Meristem structural organization
				Glyma.08G063500	GO:0009693	Ethylene biosynthetic process
				Glyma.08G063700	GO:0016132	Brassinosteroid biosynthetic process
				Glyma.08G066800	GO:0010224	Response to UV-B
				Glyma.08G063800	GO:0009416	Response to light stimulus
				Glyma.08G064700
		Chr. 15	S15_10193796	Glyma.15G128800	GO:0009908	Flower development
				Glyma.15G129000
	FarmCPU	Chr. 04	S04_44411975	Glyma.04G178800	GO:0009741	Response to brassinosteroid stimulus
				Glyma.04G179500	GO:0009739	Response to gibberellin stimulus
		Chr. 08	S04_44411975	Glyma.08G065300*	GO:0042546	Cell wall biogenesis
					GO:0044036	Cell wall macromolecule metabolic process
				Glyma.08G067100	GO:0009933	Meristem structural organization
				Glyma.08G063700	GO:0016132	Brassinosteroid biosynthetic process
				Glyma.08G066800	GO:0010224	Response to UV-B
				Glyma.08G063800	GO:0009416	Response to light stimulus
				Glyma.08G064700
		Chr. 15	S15_10193796	Glyma.15G128800	GO:0009908	Flower development
				Glyma.15G129000
RNP	SVR	Chr. 04	S04_14417041,	Glyma.04G119100	GO:0009832	plant-type cell wall biogenesis
			S04_14417068	Glyma.04G119100	GO:0042545	Cell wall modification
				Glyma.04G119200
				Glyma.04G119300
				Glyma.04G119500	GO:0042546	Cell wall biogenesis
		Chr. 07	S07_1032587	Glyma.07G013100	GO:0010179	IAA-Ala conjugate hydrolase activity
				Glyma.07G013200
				Glyma.07G013300
				Glyma.07G013500	GO:0009585	Red, far-red light phototransduction
					GO:0048573	photoperiodism, flowering
				Glyma.07G014100	GO:0010817	Regulation of hormone levels
					GO:0009932	Cell tip growth
			S07_37469678	Glyma.07G203900	GO:0044265	Cellular macromolecule catabolic process
				Glyma.07G204000	GO:0048573	photoperiodism, flowering
				Glyma.07G205300	GO:0009723	Response to ethylene stimulus
				Glyma.07G206000	GO:0010224	Response to UV-B
					GO:0010073	Meristem maintenance
				Glyma.07G206200	GO:0010224	Response to UV-B
					GO:0009723	Response to ethylene stimulus
					GO:0010229	Inflorescence development
		Chr. 08	S08_46239110	Glyma.08G347800	GO:0048573	photoperiodism, flowering
					GO:0042545	Cell wall modification
				Glyma.08G348500	GO:0009723	Response to ethylene stimulus
				Glyma.08G348600	GO:0009723	Response to ethylene stimulus
		Chr. 15	S15_34958361	Glyma.15G214600	GO:0009920	Cell plate formation involved in plant-type cell wall biogenesis
		Chr. 19	S19_30246923	Glyma.19G083200	GO:0042545	Cell wall modification
				Glyma.19G083700	GO:0009723	Response to ethylene stimulus
					GO:0010224	Response to UV-B
		Chr. 20	S20_1011439	Glyma.20G012500	GO:0010817	Regulation of hormone levels
					GO:0009932	Cell tip growth
				Glyma.20G013000	GO:0009723	Response to ethylene stimulus
	RF	Chr. 08	S08_46239110	Glyma.08G346900	GO:0009740	Gibberellic acid mediated signaling pathway
				Glyma.08G347800	GO:0048573	photoperiodism, flowering
					GO:0042545	Cell wall modification
		Chr. 09	S09_40285014	Glyma.09G177600	GO:0048573	photoperiodism, flowering
				Glyma.09G177700	GO:0044036	Cell wall macromolecule metabolic process
				Glyma.09G178200	GO:0009740	Gibberellic acid mediated signaling pathway
		Chr. 15	S15_34958361	Glyma.15G214700	GO:0009910	Acetyl-CoA biosynthetic process
	MLM	Chr. 08	S08_4816348	Glyma.08G060800	GO:0031625	Ubiquitin protein ligase binding
				Glyma.08G062500	GO:0048449	Floral organ formation
				Glyma.08G063800	GO:0009416	Response to light stimulus
			S08_4816348,	Glyma.08G064700
			S08_5063716
			S08_5005929,	Glyma.08G065300*	GO:0042546	Cell wall biogenesis
			S08_5063716	Glyma.08G065300	GO:0044036	Cell wall macromolecule metabolic process
				Glyma.08G067100	GO:0009933	Meristem structural organization
		Chr. 19	S19_40131952	Glyma.19G139100	GO:0009639	Response to red or far red light
				Glyma.19G140100	GO:0009741	Response to brassinosteroid stimulus
				Glyma.19G141400	GO:0048439	Flower morphogenesis
	FamCPU	Chr. 08	S08_4816348	Glyma.08G060800	GO:0031625	ubiquitin protein ligase binding
				Glyma.08G062500*	GO:0048449	Floral organ formation
				Glyma.08G063800	GO:0009416	Response to light stimulus
			S08_4816348,	Glyma.08G064700
			S08_5005929,
			S08_5063716
			S08_5005929,	Glyma.08G065300*	GO:0042546	Cell wall biogenesis
			S08_506371	Glyma.08G065300	GO:0044036	Cell wall macromolecule metabolic process
				Glyma.08G067100	GO:0009933	Meristem structural organization
		Chr. 19	S19_40131952	Glyma.19G139100	GO:0009639	Response to red or far-red light
				Glyma.19G140100	GO:0009741	Response to brassinosteroid stimulus
				Glyma.19G141400	GO:0048438	Floral whorl development
				Glyma.19G141400	GO:0048439	Flower morphogenesis
PP	SVR	Chr. 10	S10_49302884	Glyma.10G269600	GO:0009910	Negative regulation of flower development
				Glyma.10G270300	GO:0010074	Maintenance of meristem identity
					GO:0009560	Embryo sac egg cell differentiation
		Chr. 11	S11_5245870	Glyma.11G068500	GO:0009558	Embryo sac cellularization
					GO:0009960	Endosperm development
				Glyma.11G068700	GO:0048446	Petal morphogenesis
				Glyma.11G068900	GO:0048445	Carpel morphogenesis
				Glyma.11G069000	GO:0000741	karyogamy
					GO:0009560	Embryo sac egg cell differentiation
		Chr. 18	S18_55469601	Glyma.18G269900	GO:0010483	Pollen tube reception
					GO:0009791	Post-embryonic development
					GO:0016049	Cell growth
				Glyma.18G270100	GO:0010483	Pollen tube reception
					GO:0009791	Post-embryonic development
					GO:0016049	Cell growth
				Glyma.18G270600	GO:0010483	Pollen tube reception
					GO:0009791	Post-embryonic development
					GO:0016049	Cell growth
				Glyma.18G270700	GO:0010483	Pollen tube reception
					GO:0009791	Post-embryonic development
					GO:0016049	Cell growth
				Glyma.18G270800	GO:0010483	Pollen tube reception
					GO:0009791	Post-embryonic development
					GO:0016049	Cell growth
				Glyma.18G270900	GO:0010483	Pollen tube reception
					GO:0009791	Post-embryonic development
					GO:0016049	Cell growth
				Glyma.18G271000	GO:0010483	Pollen tube reception
					GO:0009791	Post-embryonic development
					GO:0016049	Cell growth
				Glyma.18G271100	GO:0010483	Pollen tube reception
					GO:0009791	Post-embryonic development
					GO:0016049	Cell growth
				Glyma.18G271200	GO:0010483	Pollen tube reception
					GO:0009791	Post-embryonic development
					GO:0016049	Cell growth
				Glyma.18G271300	GO:0009860	Pollen tube growth
				Glyma.18G271400	GO:0009860	Pollen tube growth
				Glyma.18G271500	GO:0009860	Pollen tube growth
			S18_55469601, S18_55645699	Glyma.18G271900	GO:0016049	Cell growth
					GO:0008361	Regulation of cell size
					GO:0009926	Auxin polar transport
					GO:0040007	Growth
					GO:0010817	Regulation of hormone levels
				Glyma.18G272000	GO:0016049	Cell growth
					GO:0008361	Regulation of cell size
					GO:0009926	Auxin polar transport
					GO:0040007	Growth
					GO:0010817	Regulation of hormone levels
				Glyma.18G272500	GO:0010483	Pollen tube reception
					GO:0009791	Post-embryonic development
					GO:0016049	Cell growth
				Glyma.18G272700	GO:0009860	Pollen tube growth
				Glyma.18G272800	GO:0009860	Pollen tube growth
				Glyma.18G273100	GO:0009860	Pollen tube growth
			S18_55645699	Glyma.18G273500	GO:0009860	Pollen tube growth
					GO:0048441	Petal development
				Glyma.18G273600*	GO:0010154	Fruit development
				Glyma.18G273800	GO:0009791	Post-embryonic development
				Glyma.18G275200	GO:0048283	Indeterminate inflorescence morphogenesis
					GO:0009926	Auxin polar transport
		Chr. 19	S19_43077182	Glyma.19G168700	GO:0042127	Regulation of cell proliferation
				Glyma.19G169800	GO:0016049	Cell growth
				Glyma.19G170000*	GO:0009691	Cytokinin biosynthetic process
				Glyma.19G170200	GO:0009910	Negative regulation of flower development
				Glyma.19G170700	GO:0016049	Cell growth
				Glyma.19G170800	GO:0045487	Gibberellin catabolic process
					GO:0009851	Auxin biosynthetic process
			S19_47224293, S19_47235604	Glyma.19G218200	GO:0009560	Embryo sac egg cell differentiation
				Glyma.19G218700	GO:0045487	Gibberellin catabolic process
					GO:0052634	C-19 gibberellin 2-beta-dioxygenase activity
			S19_47350110, S19_47235604	Glyma.19G221900	GO:0010588	Cotyledon vascular tissue pattern formation
	RF	Chr. 07	S07_15331676	Glyma.07G126900	GO:0009739	Response to gibberellin stimulus
				Glyma.07G127600	GO:0009553	Embryo sac development
				Glyma.07G127900	GO:0009846	Pollen germination
					GO:0009860	Pollen tube growth
				Glyma.07G128100*	GO:0009909	Regulation of flower development
				Glyma.07G128300	GO:0048449	Floral organ formation
					GO:0009909	Regulation of flower development
				Glyma.07G128400	GO:0060918	Auxin transport
					GO:0030154	Cell differentiation
				Glyma.07G130400	GO:0009725	Response to hormone stimulus
					GO:0009741	Response to brassinosteroid stimulus
		Chr. 10	S10_27244270	Glyma.10G112300	GO:0009791	Post-embryonic development
				Glyma.10G112400	GO:0009846	Pollen germination
					GO:0009860	Pollen tube growth
NP	SVR	Chr. 06	S06_50570624,	Glyma.06G315500	GO:0051301	Cell division
			S06_50570473	Glyma.06G316500	GO:0051301	Cell division
				Glyma.06G316700	GO:0009832	Plant-type cell wall biogenesis
				Glyma.06G316800	GO:0016049	Cell growth
					GO:0009832	Plant-type cell wall biogenesis
				Glyma.06G317500	GO:0016049	Cell growth
					GO:0051301	Cell division
					GO:0009733	Response to auxin stimulus
					GO:0009723	Response to ethylene stimulus
				Glyma.06G318500	GO:0071370	Cellular response to gibberellin stimulus
		Chr. 07	S07_1032587, S07_1092403	Glyma.07G012300	GO:0004843	Ubiquitin-specific protease activity
					GO:0004221	ubiquitin thiolesterase activity
				Glyma.07G013100	GO:0010179	IAA-Ala conjugate hydrolase activity
				Glyma.07G013200
				Glyma.07G013300
				Glyma.07G013500	GO:0009826	Unidimensional cell growth
					GO:0009733	Response to auxin stimulus
				Glyma.07G014100	GO:0009832	Plant-type cell wall biogenesis
					GO:0010817	Regulation of hormone levels
					GO:0008361	Regulation of cell size
					GO:0009932	Cell tip growth
					GO:0009926	Auxin polar transport
					GO:0009825	Multidimensional cell growth
					GO:0040007	Growth
					GO:0071555	Cell wall organization
					GO:0009664	Plant-type cell wall organization
			S07_1092403	Glyma.07G015200	GO:0009733	Response to auxin stimulus
				Glyma.07G015300	GO:0016998	Cell wall macromolecule catabolic process
			S07_1092403		GO:0009723	Response to ethylene stimulus
				Glyma.07G206200	GO:0051301	Cell division
					GO:0009733	Response to auxin stimulus
					GO:0009723	Response to ethylene stimulus
		Chr. 18	S18_55575915	Glyma.18G270700	GO:0016049	Cell growth
				Glyma.18G270800
				Glyma.18G270900
				Glyma.18G271000
				Glyma.18G271100
				Glyma.18G271200
				Glyma.18G271300	GO:0051510	Regulation of unidimensional cell growth
				Glyma.18G271400
				Glyma.18G271500
			S18_55575915, S18_55645699	Glyma.18G271900	GO:0016049	Cell growth
					GO:0009832	Plant-type cell wall biogenesis
					GO:0010817	Regulation of hormone levels
					GO:0008361	Regulation of cell size
					GO:0009932	Cell tip growth
					GO:0009926	Auxin polar transport
					GO:0009825	Multidimensional cell growth
					GO:0040007	Growth
					GO:0071555	Cell wall organization
					GO:0009664	Plant-type cell wall organization
				Glyma.18G272000	GO:0016049	Cell growth
					GO:0009832	Plant-type cell wall biogenesis
					GO:0010817	Regulation of hormone levels
					GO:0008361	Regulation of cell size
					GO:0009932	Cell tip growth
					GO:0009926	Auxin polar transport
					GO:0009825	Multidimensional cell growth
					GO:0040007	Growth
					GO:0071555	Cell wall organization
					GO:0009664	Plant-type cell wall organization
				Glyma.18G272100	GO:0009832	Plant-type cell wall biogenesis
				Glyma.18G272200
					GO:0071669	Plant-type cell wall organization or biogenesis
					GO:0071555	Cell wall organization
				Glyma.18G272500	GO:0016049	Cell growth
				Glyma.18G272700	GO:0051510	Regulation of unidimensional cell growth
				Glyma.18G272800
				Glyma.18G273100
				Glyma.18G273500	GO:0048507	Meristem development
				Glyma.18G273800	GO:0051510	Regulation of unidimensional cell growth
					GO:0009742	Brassinosteroid mediated signaling pathway
					GO:0009826	Unidimensional cell growth
				Glyma.18G273900	GO:0009723	Response to ethylene stimulus
				Glyma.18G274000	GO:0009733	Response to auxin stimulus
			S18_55645699	Glyma.18G275200	GO:0009926	Auxin polar transport
					GO:0009826	Unidimensional cell growth
					GO:0009733	Response to auxin stimulus
		Chr. 19	S19_30246923	Glyma.19G083700
					GO:0009723	Response to ethylene stimulus
			S19_47350110	Glyma.19G221800	GO:0016998	Cell wall macromolecule catabolic process
				Glyma.19G221900	GO:0009733	Response to auxin stimulus
		Chr. 20	S20_1011439	Glyma.20G012500	GO:0010817	Regulation of hormone levels
					GO:0009932	Cell tip growth
					GO:0009825	Multidimensional cell growth
					GO:0071555	Cell wall organization
				Glyma.20G013000	GO:0009733	Response to auxin stimulus
					GO:0009723	Response to ethylene stimulus
	RF	Chr. 02	S02_2197493	Glyma.02G024800*	GO:0060416	Response to growth hormone stimulus
				Glyma.02G025400	GO:0009694	Jasmonic acid metabolic process
					GO:0009827	Plant-type cell wall modification
				Glyma.02G025500	GO:0009694	Jasmonic acid metabolic process
					GO:0009827	Plant-type cell wall modification
		Chr. 04	S04_1205787	Glyma.04G014700	GO:0010075	Regulation of meristem growth
				Glyma.04G014800
				Glyma.04G014900	GO:0010014	Meristem initiation
					GO:0010073	Meristem maintenance
				Glyma.04G015500	GO:0009827	Plant-type cell wall modification
				Glyma.04G016300	GO:0001558	Regulation of cell growth
					GO:0008361	Regulation of cell size
				Glyma.04G016500	GO:0004842	Ubiquitin-protein ligase activity
				Glyma.04G017000	GO:0009740	Gibberellic acid mediated signaling pathway
		Chr. 06	S06_50570624, S06_50570473	Glyma.06G315400	GO:0010014	Meristem initiation
					GO:0010075	Regulation of meristem growth
				Glyma.06G315500	GO:0051301	Cell division
				Glyma.06G316400	GO:0008284	Positive regulation of cell proliferation
				Glyma.06G316500	GO:0051301	Cell division
				Glyma.06G316600	GO:0004842	Ubiquitin-protein ligase activity
				Glyma.06G316700	GO:0009832	Plant-type cell wall biogenesis
				Glyma.06G316800
					GO:0042546	Cell wall biogenesis
					GO:0016049	Cell growth
				Glyma.06G317500	GO:0051301	Cell division
					GO:0016049	Cell growth
				Glyma.06G317700	GO:0004842	Ubiquitin-protein ligase activity
	MLM	Chr. 08	S08_4816348	Glyma.08G060500	GO:0009863	Salicylic acid mediated signaling pathway
				Glyma.08G060800	GO:0031625	Ubiquitin protein ligase binding
				Glyma.08G062700	GO:0009863	Salicylic acid mediated signaling pathway
					GO:0009697	Salicylic acid biosynthetic process
				Glyma.08G062800	GO:0009863	Salicylic acid mediated signaling pathway
					GO:0009697	Salicylic acid biosynthetic process
				Glyma.08G062900	GO:0009863	Salicylic acid mediated signaling pathway
					GO:0009697	Salicylic acid biosynthetic process
				Glyma.08G063500	GO:0009693	Ethylene biosynthetic process
				Glyma.08G063700	GO:0016132	Brassinosteroid biosynthetic process
				Glyma.08G063800	GO:0030154	Cell differentiation
	FarmCPU	Chr. 08	S08_4816348	Glyma.08G060500	GO:0009863	Salicylic acid mediated signaling pathway
				Glyma.08G062700
					GO:0009697	Salicylic acid biosynthetic process
				Glyma.08G062800	GO:0009863	Salicylic acid mediated signaling pathway
					GO:0009697	Salicylic acid biosynthetic process
				Glyma.08G062900	GO:0009863	Salicylic acid mediated signaling pathway
					GO:0009697	Salicylic acid biosynthetic process
				Glyma.19G035500	GO:0048507	Meristem development
				Glyma.19G035700	GO:0008361	Regulation of cell size
					GO:0040007	Growth
					GO:0010817	Regulation of hormone levels
				Glyma.08G060500	GO:0009863	Salicylic acid mediated signaling pathway
				Glyma.08G062700
					GO:0009697	Salicylic acid biosynthetic process
				Glyma.08G062800	GO:0009863	Salicylic acid mediated signaling pathway
					GO:0009697	Salicylic acid biosynthetic process
				Glyma.08G062900	GO:0009863	Salicylic acid mediated signaling pathway
					GO:0009697	Salicylic acid biosynthetic process
Yield	SVR	Chr. 03	S03_36309302	Glyma.03G146400	GO:0009827	Plant-type cell wall modification
				Glyma.03G147400	GO:0010255	Glucose mediated signaling pathway
				Glyma.03G147500	GO:0048445	Carpel morphogenesis
				Glyma.03G148300	GO:0009873	Ethylene mediated signaling pathway
					GO:0010476	Gibberellin mediated signaling pathway
					GO:0009939	Positive regulation of gibberellic acid mediated signaling pathway
					GO:0009755	Hormone-mediated signaling pathway
					GO:0048444	Floral organ morphogenesis
					GO:0009723	Response to ethylene stimulus
					GO:0009739	Response to gibberellin stimulus
					GO:0009733	Response to auxin stimulus
				Glyma.03G148600	GO:0080036	Regulation of cytokinin mediated signaling pathway
					GO:0009736	Cytokinin mediated signaling pathway
			S03_37617293	Glyma.03G159800	GO:0010105	Negative regulation of ethylene mediated signaling pathway
				Glyma.03G160100	GO:0009694	Jasmonic acid metabolic process
				Glyma.03G160300
				Glyma.03G160700	GO:0042127	Regulation of cell proliferation
					GO:0009755	Hormone-mediated signaling pathway
					GO:0008361	Regulation of cell size
				Glyma.03G161300	GO:0007067	mitosis
					GO:0048449	Floral organ formation
					GO:0000278	Mitotic cell cycle
					GO:0010564	Regulation of cell cycle process
					GO:0010014	Meristem initiation
					GO:0010073	Meristem maintenance
					GO:0000911	Cytokinesis by cell plate formation
					GO:0009741	Response to brassinosteroid stimulus
				Glyma.03G161500	GO:0009733	Response to auxin stimulus
					GO:0009873	Ethylene mediated signaling pathway
				Glyma.03G162400	GO:0009873	Ethylene mediated signaling pathway
				Glyma.03G162500	GO:0009832	Plant-type cell wall biogenesis
				Glyma.03G162600
				Glyma.03G162700
		Chr. 04	S04_14417068, S04_14417041	Glyma.04G119100	GO:0042545	Cell wall modification
					GO:0042545	Cell wall modification
				Glyma.04G119200	GO:0009873	Ethylene mediated signaling pathway
				Glyma.04G119300
		Chr. 06	S06_28260007	Glyma.06G221800	GO:0010179	IAA-Ala conjugate hydrolase activity
		Chr. 07	S07_1032587	Glyma.07G013100	GO:0010179	IAA-Ala conjugate hydrolase activity
				Glyma.07G013200	GO:0009733	Response to auxin stimulus
				Glyma.07G013300
				Glyma.07G013500	GO:0000038	Very long-chain fatty acid metabolic process
				Glyma.07G014100	GO:0010817	Regulation of hormone levels
					GO:0009932	Cell tip growth
					GO:0009825	Multidimensional cell growth
					GO:0000271	Polysaccharide biosynthetic process
					GO:0071555	Cell wall organization
					GO:0008361	Regulation of cell size
					GO:0009832	Plant-type cell wall biogenesis
					GO:0009926	Auxin polar transport
					GO:0000911	Cytokinesis by cell plate formation
				Glyma.07G015000	GO:0044265	Cellular macromolecule catabolic process
			S07_37469678	Glyma.07G203900	GO:0006636	Unsaturated fatty acid biosynthetic process
				Glyma.07G204300	GO:0046340	Diacylglycerol catabolic process
				Glyma.07G204800	GO:0052651	Monoacylglycerol catabolic process
					GO:0019915	Lipid storage
					GO:0046340	Diacylglycerol catabolic process
				Glyma.07G204900	GO:0052651	Monoacylglycerol catabolic process
					GO:0019915	Lipid storage
					GO:0046340	Diacylglycerol catabolic process
				Glyma.07G205000	GO:0052651	Monoacylglycerol catabolic process
					GO:0019915	Lipid storage
					GO:0009723	Response to ethylene stimulus
				Glyma.07G205300	GO:0009693	Ethylene biosynthetic process
				Glyma.07G205500*	GO:0010014	Meristem initiation
				Glyma.07G206000	GO:0010073	Meristem maintenance
				Glyma.07G206000	GO:0009873	Ethylene mediated signaling pathway
				Glyma.07G206200	GO:0009864	Induced systemic resistance, jasmonic acid mediated signaling pathway
					GO:0010229	Inflorescence development
					GO:0009738	Abscisic acid mediated signaling pathway
					GO:0009723	Response to ethylene stimulus
					GO:0009733	Response to auxin stimulus
					GO:0006636	Unsaturated fatty acid biosynthetic process
				Glyma.07G206800	GO:0000038	Very long-chain fatty acid metabolic process
				Glyma.07G206900	GO:0009741	Response to brassinosteroid stimulus
			S07_44171678	Glyma.07G266800	GO:0000278	Mitotic cell cycle
				Glyma.07G266900	GO:0009832	Plant-type cell wall biogenesis
				Glyma.07G267400	GO:0010817	Regulation of hormone levels
				Glyma.07G267800	GO:0009932	Cell tip growth
					GO:0009825	Multidimensional cell growth
					GO:0000271	Polysaccharide biosynthetic process
					GO:0071555	Cell wall organization
					GO:0009738	Abscisic acid mediated signaling pathway
				Glyma.07G268100	GO:0007067	mitosis
				Glyma.07G268200	GO:0009738	Abscisic acid mediated signaling pathway
				Glyma.07G268700	GO:0009723	Response to ethylene stimulus
					GO:0016051	Carbohydrate biosynthetic process
				Glyma.07G269900	GO:0009690	Cytokinin metabolic process
				Glyma.07G270000	GO:0009738	Abscisic acid mediated signaling pathway
					GO:0043697	Cell dedifferentiation
				Glyma.07G270100	GO:0071365	Cellular response to auxin stimulus
					GO:0071368	Cellular response to cytokinin stimulus
					GO:0010014	Meristem initiation
					GO:0009926	Auxin polar transport
					GO:0010817	Regulation of hormone levels
				Glyma.07G270600	GO:0009932	Cell tip growth
					GO:0009825	Multidimensional cell growth
					GO:0000271	Polysaccharide biosynthetic process
					GO:0071555	Cell wall organization
					GO:0016051	Carbohydrate biosynthetic process
					GO:0009832	Plant-type cell wall biogenesis
					GO:0009734	Auxin mediated signaling pathway
					GO:0044242	Cellular lipid catabolic process
			S07_44488152	Glyma.07G270800	GO:0046369	Galactose biosynthetic process
				Glyma.07G271200	GO:0071555	Cell wall organization
				Glyma.07G271700	GO:0048449	Floral organ formation
					GO:0000278	Mitotic cell cycle
					GO:0010014	Meristem initiation
					GO:0048589	Developmental growth
					GO:0045595	Regulation of cell differentiation
					GO:0019915	Lipid storage
				Glyma.07G272400	GO:0071555	Cell wall organization
					GO:0048449	Floral organ formation
					GO:0000278	Mitotic cell cycle
					GO:0009733	Response to auxin stimulus
					GO:0009725	Response to hormone stimulus
				Glyma.07G272800	GO:0007267	Cell-cell signaling
					GO:0009733	Response to auxin stimulus
					GO:0000038	Very long-chain fatty acid metabolic process
				Glyma.07G272900	GO:0048638	Regulation of developmental growth
				Glyma.07G274000	GO:0042127	Regulation of cell proliferation
					GO:0046622	Positive regulation of organ growth
					GO:0009733	Response to auxin stimulus
					GO:0007067	mitosis
		Chr. 15	S15_34958361	Glyma.15G214600	GO:0009920	Cell plate formation involved in plant-type cell wall biogenesis
					GO:0010564	Regulation of cell cycle process
					GO:0000910	Cytokinesis
					GO:0000911	Cytokinesis by cell plate formation
					GO:0009910	Negative regulation of flower development
				Glyma.15G214700	GO:0006085	Acetyl-CoA biosynthetic process
		Chr. 18	S15_34958361	Glyma.18G135100	GO:0042127	Regulation of cell proliferation
				Glyma.18G135500	GO:0000278	Mitotic cell cycle
					GO:0000911	Cytokinesis by cell plate formation
					GO:0080036	Regulation of cytokinin mediated signaling pathway
		Chr. 19	S19_41385139	Glyma.19G151900	GO:0009736	Cytokinin mediated signaling pathway
					GO:0009561	Megagametogenesis
				Glyma.19G152700	GO:0009688	Abscisic acid biosynthetic process
				Glyma.19G154100	GO:0009827	Plant-type cell wall modification
					GO:0009691	Cytokinin biosynthetic process
				Glyma.19G154400	GO:0009873	Ethylene mediated signaling pathway
				Glyma.19G154800	GO:0009693	Ethylene biosynthetic process
					GO:0009738	Abscisic acid mediated signaling pathway
					GO:0009723	Response to ethylene stimulus
					GO:0009693	Ethylene biosynthetic process
		Chr. 20	S20_1011439	Glyma.20G010200	GO:0009830	Cell wall modification involved in abscission
				Glyma.20G010900	GO:0009827	Plant-type cell wall modification
				Glyma.20G011800	GO:0080086	Stamen filament development
				Glyma.20G012300	GO:0010154	Fruit development
					GO:0010817	Regulation of hormone levels
				Glyma.20G012500	GO:0009932	Cell tip growth
					GO:0009825	Multidimensional cell growth
					GO:0000271	Polysaccharide biosynthetic process
					GO:0071555	Cell wall organization
					GO:0090421	Embryonic meristem initiation
				Glyma.20G012600	GO:0009880	Embryonic pattern specification
					GO:0009723	Response to ethylene stimulus
				Glyma.20G013000	GO:0009739	Response to gibberellin stimulus
					GO:0009733	Response to auxin stimulus
					GO:0048573	Photoperiodism, flowering
	RF	Chr. 04	S04_18112413	Glyma.04G129000	GO:0006096	Glycolysis
				Glyma.04G129800	GO:0009664	Plant-type cell wall organization
					GO:0042545	Cell wall modification
					GO:0006094	Gluconeogenesis
					GO:0048446	Petal morphogenesis
		Chr. 07	S07_112199	Glyma.07G000300	GO:0004144	Diacylglycerol O-acyltransferase activity
					GO:0009908	Flower development
				Glyma.07G000400	GO:0071555	Cell wall organization
					GO:0009693	Ethylene biosynthetic process
				Glyma.07G000800	GO:0009860	Pollen tube growth
					GO:0015144	Carbohydrate transmembrane transporter activity
					GO:0005351	Sugar:hydrogen symporter activity
					GO:0009755	Hormone-mediated signaling pathway
				Glyma.07G001200	GO:0000911	Cytokinesis by cell plate formation
				Glyma.07G002000	GO:0009909	Regulation of flower development
					GO:0006007	Glucose catabolic process
				Glyma.07G002300	GO:0006096	Glycolysis
					GO:0000902	Cell morphogenesis
					GO:0006094	Gluconeogenesis
					GO:0007126	Meiosis
				Glyma.07G002800	GO:0010229	Inflorescence development
				Glyma.07G003200	GO:0009909	Regulation of flower development
			S07_1032587	Glyma.07G012800	GO:0010179	IAA-Ala conjugate hydrolase activity
				Glyma.07G013100	GO:0010179	IAA-Ala conjugate hydrolase activity
				Glyma.07G013200	GO:0048573	Photoperiodism, flowering
				Glyma.07G013300
				Glyma.07G013500	GO:0009826	Unidimensional cell growth
					GO:0009909	Regulation of flower development
					GO:0006006	Glucose metabolic process
				Glyma.07G013800	GO:0000038	Very long-chain fatty acid metabolic process
				Glyma.07G014100	GO:0009664	Plant-type cell wall organization
					GO:0008361	Regulation of cell size
					GO:0040007	Growth
					GO:0010817	Regulation of hormone levels
					GO:0009932	Cell tip growth
					GO:0009825	Multidimensional cell growth
					GO:0000271	Polysaccharide biosynthetic process
					GO:0071555	Cell wall organization
					GO:0006096	Glycolysis
				Glyma.07G014300	GO:0006007	Glucose catabolic process
				Glyma.07G014400	GO:0006096	Glycolysis
					GO:0000911	Cytokinesis by cell plate formation
				Glyma.07G015000	GO:0009790	Embryo development
		Chr. 12	S12_31320419	Glyma.12G163300	GO:0009791	Post-embryonic development
		Chr. 17	S17_30546684	Glyma.17G196000	GO:0009860	Pollen tube growth
				Glyma.17G196200	GO:0009910	Negative regulation of flower development
	MLM	Chr. 05	S05_34391386	Glyma.05G148700	GO:0048507	Meristem development
				Glyma.05G148800	GO:0048440	Carpel development
					GO:0051726	Regulation of cell cycle
				Glyma.05G148900	GO:0008283	Cell proliferation
					GO:0009932	Cell tip growth
				Glyma.05G149100	GO:0055046	Microgametogenesis
				Glyma.05G149700	GO:0051726	Regulation of cell cycle
					GO:0008283	Cell proliferation
					GO:0000911	Cytokinesis by cell plate formation
					GO:0009062	Fatty acid catabolic process
				Glyma.05G149800	GO:0009695	Jasmonic acid biosynthetic process
				Glyma.05G150100	GO:0048451	Petal formation
				Glyma.05G150200	GO:0048453	Sepal formation
					GO:0010073	Meristem maintenance
					GO:0051726	Regulation of cell cycle
				Glyma.05G150500	GO:0008283	Cell proliferation
					GO:0048449	Floral organ formation
		Chr. 08	S08_4816348	Glyma.08G062500*	GO:0000911	Cytokinesis by cell plate formation
					GO:0009697	Salicylic acid biosynthetic process
				Glyma.08G062700	GO:0009697	Salicylic acid biosynthetic process
				Glyma.08G062800	GO:0031998	Regulation of fatty acid beta-oxidation
				Glyma.08G062900
				Glyma.08G063800	GO:0044242	Cellular lipid catabolic process
					GO:0044262	Cellular carbohydrate metabolic process
					GO:0019216	Regulation of lipid metabolic process
					GO:0006655	Phosphatidylglycerol biosynthetic process
					GO:0006636	Unsaturated fatty acid biosynthetic process
					GO:0009695	Jasmonic acid biosynthetic process
					GO:0009910	Negative regulation of flower development
	FarmCPU	Chr. 05	S05_34391386	Glyma.05G148700	GO:0048833	Specification of floral organ number
				Glyma.05G148800	GO:0048507	Meristem development
					GO:0048440	Carpel development
					GO:0048481	Ovule development
					GO:0051726	Regulation of cell cycle
				Glyma.05G148900	GO:0008283	Cell proliferation
					GO:0009744	Response to sucrose stimulus
				Glyma.05G149400	GO:0010389	Regulation of G2/M transition of mitotic cell cycle
				Glyma.05G149700	GO:0055046	Microgametogenesis
					GO:0051726	Regulation of cell cycle
					GO:0008283	Cell proliferation
					GO:0000911	Cytokinesis by cell plate formation
					GO:0009062	Fatty acid catabolic process
				Glyma.05G149800	GO:0009695	Jasmonic acid biosynthetic process
				Glyma.05G150100	GO:0010389	Regulation of G2/M transition of mitotic cell cycle
				Glyma.05G150200	GO:0048451	Petal formation
					GO:0048453	Sepal formation
					GO:0010073	Meristem maintenance
					GO:0051726	Regulation of cell cycle
				Glyma.05G150500	GO:0008283	Cell proliferation
					GO:0048544	Recognition of pollen
		Chr. 08	S08_4816348	Glyma.08G060500	GO:0009863	Salicylic acid mediated signaling pathway
					GO:0048544	Recognition of pollen
				Glyma.08G060800	GO:0048544	Recognition of pollen
				Glyma.08G060900	GO:0044237	Cellular metabolic process
				Glyma.08G061000
				Glyma.08G062000	GO:0044237	Cellular metabolic process
				Glyma.08G062100	GO:0010389	Regulation of G2/M transition of mitotic cell cycle
				Glyma.08G062500*	GO:0048449	Floral organ formation
					GO:0000911	Cytokinesis by cell plate formation
					GO:0009863	Salicylic acid mediated signaling pathway
				Glyma.08G062700	GO:0009697	Salicylic acid biosynthetic process
					GO:0009863	Salicylic acid mediated signaling pathway
				Glyma.08G062800	GO:0009697	Salicylic acid biosynthetic process
					GO:0009863	Salicylic acid mediated signaling pathway
				Glyma.08G062900	GO:0009697	Salicylic acid biosynthetic process
					GO:0009744	Response to sucrose stimulus
				Glyma.08G063000	GO:0031998	Regulation of fatty acid beta-oxidation
			S08_4816348, S08_5005929	Glyma.08G063800	GO:0044242	Cellular lipid catabolic process
					GO:0044262	Cellular carbohydrate metabolic process
					GO:0019216	Regulation of lipid metabolic process
					GO:0006636	Unsaturated fatty acid biosynthetic process
					GO:0009695	Jasmonic acid biosynthetic process
					GO:0009736	Cytokinin mediated signaling pathway
			S08_5005929	Glyma.08G064900	GO:0009556	Microsporogenesis
				Glyma.08G065300*	GO:0048589	Developmental growth
					GO:0009888	Tissue development
					GO:0042546	Cell wall biogenesis
					GO:0044036	Cell wall macromolecule metabolic process
					GO:0009556	Microsporogenesis
				Glyma.08G065400	GO:0009691	Cytokinin biosynthetic process
					GO:0048481	Ovule development
					GO:0009744	Response to sucrose stimulus
				Glyma.08G066800	GO:0009791	Post-embryonic development
				Glyma.08G067100	GO:0019915	Lipid storage
					GO:0009933	Meristem structural organization
*Gene located in SNP position. RNP: Total number of reproductive nodes per plant, NRNP: The total number of non-reproductive nodes per plant, NP: The total nodes per plant, PP: The total number of pods per plant, MLM: Mixed Linear Model, FarmCPU: Fixed and random model circulating probability unification, RF: Random Forest, SVR: Support Vector Regression, Chr: Chromosome
